# Supplementary material for: Wnt affects symmetry and morphogenesis during post-embryonic development in colonial chordates
Source: EvoDevo. 2015 May 1;6:17. doi: 10.1186/s13227-015-0009-3 (PMC4499891; doi:10.1186/s13227-015-0009-3)
Supplement: Additional file 2: Figure S1. — Diagram summarizing the phenotypes obtained by drug treatments and their kinetic. In order to study the effect of Wnt during the onset of blastogenesis, colonies were incubated with Wnt agonists and antagonists inhibitors at take-over (stage 11/8/6), when the secondary bud starts to form. While antagonists did not give any reliable results (not shown), we observed multiple phenotypes using LiCl and APL that reflected a role of the Wnt pathway in the body patterning of Botryllus schlosseri. Each color represents a generation sketched on the three bottom cartoons. Solid lines symbolize a normal development, and broken lines stand for an abnormal development. During the N cycle, at the beginning of the drug incubations, zooids (light blue) and primary buds (turquoise) are not affected by the treatments (solid lines). Only the secondary bud (dark blue) starts to show signs of symmetry breaking toward the end of the cycle (broken line). The same generation (dark blue) looks rounded at N + 1 cycle when the former primary bud, now adult zooid (turquoise), has an abnormal morphology. Here, the new generation (dark red) starts developing ectopically already with a rounded shape that will be inherited at N + 2 cycle. At take-over (X), budlets (dark blue) become adult zooids showing A/P malformations ranging from double axes to rounded shape with misplaced organs. [file 13227_2015_9_MOESM2_ESM.zip]

Archive with 1 entries (1 files):
- 13227_2015_9_MOESM2_ESM.eps
